# Supplementary material for: Does Individuals’ Perception of Wastewater Pollution Decrease Their Self-Rated Health? Evidence from China
Source: Int J Environ Res Public Health. 2022 Jun 14;19(12):7291. doi: 10.3390/ijerph19127291 (PMC9223579; doi:10.3390/ijerph19127291)
Supplement: Supplementary file 1 [file ijerph-19-07291-s001.zip]

Archive with 1 entries (1 files):
- ijerph-1733804-supplementary.pdf
